# Supplementary material for: Accumulation and within-mushroom distribution of elements in red cracking bolete (Xerocomellus chrysenteron) collected over the extended period from compositionally contrasting substrates
Source: Environ Monit Assess. 2023 Sep 6;195(10):1157. doi: 10.1007/s10661-023-11786-6 (PMC10482781; doi:10.1007/s10661-023-11786-6)
Supplement: Supplementary file 1 — (XLS 55 kb) [file 10661_2023_11786_MOESM1_ESM.xls]

## Sheet: Sheet1
Table S1. Results of the standard reference material analyses (mg kg-1)
	NIST SRM 1515			NIST SRM 2709a			NIST SRM 2711a
	This work	Published*		This work	Published*		This work	Published*
	n=9			n=9			n=9
Ag	bdl	0.004 to 0.005		0.38 to 0.42	0.31 to 0.64		5.8 to 6.1	6.0 to 6.17
Al	280 to 286	246 to 665		73,700 to 73,900	73,700 to 77,600		66,886 to 67,452	62,895 to 71,294
As	bdl	0.03 to 0.05		10.3 to 10.82	10.5 to 11.9		97.6 to 111.2	91 to 107
Ba	48.2 to 48.7	21 to 53		968 to 981	687 to 1100		720 to 731	619 to 850
Ca	15,100 to 15,400	15,100 to 16,200		19,100 to 19,200	18,900 to 25,200		23,900 to 24,200	21,900 to 27,600
Cd	bdl	0.01 to 0.03		0.35 to 0.37	0.33 to 0.37		52.1 to 53.3	50.6 to 57.8
Co	bdl	0.07 to 0.11		12.65 to 12.85	12.6 to 14.8		9.68 to 10.3	9.7 to 10.3
Cr	0.35 to 42.2	0.18 to 0.85		120 to 142	95 to 151		51.1 to 53.8	48 to 84
Cu	5.51 to 5.67	3.10 to 5.69		33.3 to 34.1	30.6 to 54.7		138 to 144	126 to 152
Fe	81.2 to 85.0	52.6 to 105		33,600 to 33,600	33,400 to 40,900		27,900 to 28,220	27,200 to 32,000
Ga	bdl	n.d.		15.8 to 16.21	13 to 22.7		n.d.	24.7 to 25
K	16,100 to 16,200	16,08 to 18,100		20,900 to 21,100	20,000 to 21,100		25,20 to 25,300	21,500 to 25,800
Li	0.29 to 0.30	0.305		48.3 to 50.1	51.9		27.4 to 28.7	29.0
Mg	2690 to 2720	2250 to 2854		14,500 to 14,600	14,100 to 25,200		10,600 to 10,800	10,000 to 16,600
Mn	52.9 to 53.8	40 to 58		511 to 536	500 to 620		677 to 692	628 to 719
Mo	bdl	0.09 to 0.14		n.d.	1.3		n.d.	1.74
Na	25.8 to 26.2	23.1 to 57		12,200 to 12,300	12,200 to 12,900		12,100 to 12,200	11,500 to 13,000
Nb	0.03 to 0.04	n.d.		10.95 to 11.67	8.6 to 14		18.8 to 19.7	20.07
Ni	0.89 to 0.92	0.66 to 1.10		83.3 to 85.1	57 to 94		20.1 to 22.8	18 to 27
P	1570 to 1610	1360 to 1870		689 to 696	688 to 1353		812 to 856	796 to 1393
Pb	0.45 to 0.51	0.28 to 1.0		16.7 to 17.2	12.9 to 17.4		1380 to 1420	1201 to 1450
Rb	9.06 to 9.98	9.1 to 12.7		87.6 to 97.8	68 to 111		111 to 118	84 to 136
S	1620 to 1780	1775 to 2000		n.d.	n.d.		n.d.	n.d.
Sb	bdl	0.01 to 0.03		bdl	0.68 to 1.55		21.0 to 22.8	21.5 to 21.7
Se	bdl	0.04 to 2.2		bdl	1.42 to 1.5		bdl	1.45 to 1.56
Sn	bdl	0.01 to 0.02		n.d.	1.87		n.d.	4.72
Sr	25.21 to 25.35	17 to 31		228 to 242	185 to 270		222 to 236	225 to 256
Ti	15.5 to 17.3	17		3350 to 3420	3700 to 3890		2290 to 2580	1968 to 3476
V	bdl	0.09 to 0.30		98 to 115	85 to 154		70.7 to 76.1	67 to 109
W	bdl	0.01 to 0.2		n.d.	n.d.		n.d.	3.07
Y	7.98 to 8.32	8.1 to 8.8		14.9 to 16.2	16 to 27		19.8 to 22.6	19 to 33
Zn	12.38 to 12.62	7.7 to 23		93.8 to 105	78 to 109		398 to 408	373 to 506
Zr	bdl	0.18		120 to 153	126 to 170		180 to 220	108 to 318
*Published data for NIST SRM 1515, 2709a and 2711a are from the GeoREM data base (http://georem.mpch-mainz.gwdg.de) and from the NIST SRM certificates
bdl, below the detection limits of the method
