# Supplementary material for: Accumulation and within-mushroom distribution of elements in red cracking bolete (Xerocomellus chrysenteron) collected over the extended period from compositionally contrasting substrates
Source: Environ Monit Assess. 2023 Sep 6;195(10):1157. doi: 10.1007/s10661-023-11786-6 (PMC10482781; doi:10.1007/s10661-023-11786-6)
Supplement: Supplementary file 2 — (XLS 48 kb) [file 10661_2023_11786_MOESM2_ESM.xls]

## Sheet: Sheet1
Table S2. Chemical composition of the substrate soil samples (mg kg-1)
						GRANITE-BASED SITE													AMPHIBOLITE-BASED SITE												SERPENTINITE-BASED SITE
	July 2021			Aug 2021			Sept 2021			Sept 2022			July 2021			Aug 2021			Sept 2021			Sept 2022			July 2021			Aug 2021			Sept 2021			Aug 2022
	Mushrooms	No mushrooms		Mushrooms	No mushrooms		Mushrooms	No mushrooms		Mushrooms	No mushrooms		Mushrooms	No mushrooms		Mushrooms	No mushrooms		Mushrooms	No mushrooms		Mushrooms	No mushrooms		Mushrooms	No mushrooms		Mushrooms	No mushrooms		Mushrooms	No mushrooms		Mushrooms	No mushrooms
Ag	0.931	1.241		0.474	0.7		0.902	1.547		0.529	0.861		0.934	1.324		1.477	2.119		0.444	0.756		0.558	0.676		0.14	0.168		0.262	0.33		0.346	0.45		0.343	0.418
Al	37876.9	38329.7		34654.5	36405.9		27676.6	31548.6		34406.6	34508.8		54895.9	63976.6		53885.3	58602.4		49560.2	59219.8		46398.7	56677		55516.1	63288.4		54152.3	56669.8		51246.9	57543		49787.5	57449.9
As	10.367	10.033		12.954	12.411		12.722	12.33		10.928	10.808		38.128	41.552		47.508	51.271		44.552	52.796		44.825	58.545		28.951	30.069		17.632	20.129		21.437	24.979		21.198	21.611
Ba	95.317	115.156		71.323	80.733		89.205	83.633		79.439	85.718		284.155	367.896		265.243	257.191		275.136	312.323		249.374	307.483		77.8432	93.554		96.084	113.971		137.867	150.64		127.216	145.885
Ca	1123.9	1222.2		1270.7	1238.1		1652.5	1627.7		1499	1544.2		21997.2	21783		21294.7	21909.6		21322.9	22674.9		19657.1	20114.1		33302	34247		23066.1	22716.1		25961.3	26657.2		23729	24333.6
Cd	0.363	0.539		0.326	0.488		0.42	0.631		0.283	0.419		0.766	1.151		0.821	1.058		0.75	1.048		0.747	0.996		1.09819	1.604		0.621	0.861		0.612	0.852		0.57	0.811
Co	1.582	1.698		1.015	0.972		0.818	0.735		1.921	2.065		5.303	5.902		4.305	4.884		4.3806	5.38		3.6284	4.922		26.709	29.907		21.417	21.88		21.086	24.5		19.946	21.566
Cr	18.574	18.493		17.074	16.414		20.079	19.708		19.3395	18.5755		88.828	96.76		73.238	88.083		89.9365	101.475		91.4515	103.333		136.819	152.342		176.633	182.831		143.183	154.718		165.728	176.497
Cu	14.62	14.712		27.934	26.784		24.372	23.419		15.784	16.503		49.762	53.845		58.775	56.486		43.147	46.154		42.283	45.533		68.3049	76.332		22.154	21.284		23.984	25.691		18.721	17.914
Fe	8702.3	8660.4		7702.8	7190.6		8111.1	7824.9		7914.8	7185.1		44989.2	58119.6		40535.6	52029.6		39094	49499.6		36504.1	46131.4		39941.9	46879.3		45548.8	54034.6		43295.9	52079.6		41505.2	49770.9
Ga	16.148	14.982		8.534	9.197		10.936	11.767		11.792	10.934		18.198	20.11		16.961	19.276		17.604	19.749		17.175	18.31		13.51	14.861		13.857	15.41		15.636	16.885		14.264	15.325
K	14326.7	15360.6		14006.7	14872.1		14970.4	16443.1		12801.5	14018		9780.6	10588.4		9319.8	10191		9520.7	10003		9570.9	10064.1		4640	5084.9		4410.3	4894.3		4389.8	4778.7		10337.7	11130.8
Li	264.35	261.919		216.112	209.493		207.563	211.173		259.63	253.361		72.594	74.54		56.604	57.658		52.098	62.621		49.411	58.901		66.1887	76.117		30.763	35.535		38.931	42.595		42.679	48.736
Mg	1027.1	1053.1		944	957.4		1080.6	1107.7		1186.2	1231.8		22604.6	23531.6		20916.4	21817.5		22633.1	23591.1		25031.1	26627.5		47227.1	49840.9		42713	43498.1		37465	38888.7		38595.4	40543.4
Mn	171.207	166.405		82.741	81.533		105.1	102.995		95.1	87.5		627.299	825.057		579.651	710.706		628.1	782.6		639.2	822.2		542.485	640.281		389.607	450.765		344.975	418.867		433.4	500.9
Mo	0.92	0.835		1.352	1.237		1.394	1.39		1.175	1.071		0.321	0.366		0.494	0.44		0.764	0.827		0.636	0.774		<0,2	<0,2		<0,2	<0,2		<0,2	<0,2		0.313	0.331
Na	5279.7	5360.86		5060.68	5159.92		5106.95	5149.71		5329.1	5433.9		8931.3	8950		7643	7837.3		7832.1	8301.4		7208.7	7463.6		8149.9	8371.9		5600.5	5709.81		5215.4	5425.6		8049.5	8299.1
Nb	11.172	9.87		8.365	7.893		8.081	7.448		12.826	11.694		9.777	10.445		8.091	7.628		12.849	11.766		12.081	11.016		5.008	5.071		5.406	5.526		5.513	5.375		8.326	7.765
Ni	6.227	7.266		8.225	7.564		7.817	7.047		9.561	10.536		55.938	65.955		58.963	71.945		65.551	82.729		64.154	80.095		246.416	275.039		213.814	221.486		221.72	255.12		245.992	258.19
P	675.326	637.089		657.849	612.114		723.093	706.746		782.2	800.6		518.692	546.779		555.372	528.343		877.5	911.6		872.9	826		248.376	232.057		584.035	612.746		606.975	625.486		335.4	303.2
Pb	160.765	171.458		150.935	137.951		131.304	118.993		123.032	112.304		38.864	42.484		77.736	72.695		67.463	72.181		57.217	63.179		47.971	48.362		49.737	46.808		55.531	60.735		41.275	37.677
Rb	466.038	538.459		454.985	540.948		484.971	576.804		417.781	489.815		115.858	127.979		97.2105	118.713		70.2285	98.4975		80.4625	93.7035		47.098	55.803		41.1835	48.7075		47.4295	59.7665		106.177	128.146
S	427.768	460.317		1046.9	971.7		1012.7	988.6		1157.7	1229.2		490.18	513.891		965.3	993.9		457.811	481.467		546.389	583.722		1264.03	1163.88		1329.8	1241.3		1301.6	1204.3		1207.5	1171.45
Sb	1.736	1.534		3.582	3.247		1.816	1.62		1.55	1.54		2.503	2.729		3.153	3.109		3.026	3.36		2.928	3.213		2.564	2.442		1.707	1.52		1.69	1.884		1.55	2.038
Se	bdl	bdl		bdl	bdl		bdl	bdl		bdl	bdl		bdl	bdl		bdl	bdl		bdl	bdl		bdl	bdl		bdl	bdl		bdl	bdl		bdl	bdl		bdl	bdl
Sn	16.058	14.153		10.776	11.856		11.28	12.469		6.75	6.251		2.933	3.059		3.138	2.947		3.868	4.12		3.645	4.137		2.809	2.732		2.07	2.204		2.957	3.309		2.93	2.649
Sr	18.933	18.85		18.182	17.834		18.529	16.958		23.7025	23.3075		100.897	95.282		91.238	87.691		89.1525	82.9955		77.8245	72.7505		95.498	95.674		66.284	70.609		65.613	69.637		79.0335	84.9295
Ti	1997.7	2137.2		1517.2	1469.3		1489.6	1364.5		1509.4	1541.2		4345.2	4770.7		4819.5	5233.6		5019.5	5588		4231.6	4783.6		2199.7	2433		2427.9	2651.7		2960	2966.8		2465.1	2303.4
V	27.923	27.651		24.941	23.916		25.902	25.003		23.4925	22.5235		117.445	147.824		117.291	136.571		119.094	135.974		109.04	127.427		123.248	135.789		146.541	150.339		127.742	133.429		103.474	106.118
W	5.687	5.237		4.435	4.269		5.057	4.986		3.609	3.282		2.27	2.494		1.69	1.91		1.874	2.12		1.732	2.003		2.644	2.857		1.92	2.06		1.854	1.917		1.28	1.374
Y	3.126	3.613		2.988	2.702		5.261	4.942		4.71	4.229		10.878	10.166		9.645	10.2		9.002	8.176		9.469	10.77		9.363	9.746		12.528	11.188		9.498	10.692		8.977	8.658
Zn	56.934	55.317		45.722	41.521		44.168	40.013		54.488	49.944		120.146	138.083		123.78	132.784		105.774	118.398		108.508	120.195		162.257	177.923		75.433	77.705		100.346	112.294		85.067	92.983
Zr	29.094	33.594		20.782	19.388		21.077	20.601		21.975	21.19		18.735	22.15		22.835	20.278		26.955	29.615		27.99	25.667		10.041	11.83		16.619	17.176		15.427	17.745		14.573	14.157
Mushrooms, mushroom-bearing soils; No mushrooms, mushroom-free soils; bdl, below the detection lomits
