# Supplementary material for: Accumulation and within-mushroom distribution of elements in red cracking bolete (Xerocomellus chrysenteron) collected over the extended period from compositionally contrasting substrates
Source: Environ Monit Assess. 2023 Sep 6;195(10):1157. doi: 10.1007/s10661-023-11786-6 (PMC10482781; doi:10.1007/s10661-023-11786-6)
Supplement: Supplementary file 3 — (XLS 60 kb) [file 10661_2023_11786_MOESM3_ESM.xls]

## Sheet: Sheet1
Table S3. Elemental composition of Xerocomellus chrysenteron samples (mg kg-1 dry matter)
											GRANITE-BASED SITE																		AMPHIBOLITE-BASED SITE
		July 2021					Aug 2021					Sept 2021					Sept 2022					July 2021					Aug 2021					Sep 2021					Sep 2022					July 2021					Aug 2021
	Stipe	Cap	Sporophore	Bulk		Stipe	Cap	Sporophore	Bulk		Stipe	Cap	Sporophore	Bulk		Stipe	Cap	Sporophore	Bulk		Stipe	Cap	Sporophore	Bulk		Stipe	Cap	Sporophore	Bulk		Stipe	Cap	Sporophore	Bulk		Stipe	Cap	Sporophore	Bulk		Stipe	Cap	Sporophore	Bulk		Stipe	Cap	Sporophore	Bulk
	0.598	0.331	0.071	fruiting body		0.351	0.226	0.423	fruiting body		0.38	0.324	0.296	fruiting body		0.298	0.284	0.418	fruiting body		0.411	0.315	0.274	fruiting body		0.264	0.398	0.338	fruiting body		0.207	0.58	0.213	fruiting body		0.306	0.188	0.506	fruiting body		0.294	0.219	0.487	fruiting body		0.44	0.215	0.345	fruiting body
Ag	1.526	2.1705	2.18407	1.78621		0.6225	1.2675	2.4355	1.53486		1.1	1.86	4.37	2.31461		0.8915	1.6925	7.3575	3.82404		2.4205	3.495	4.252	3.26147		0.508	1.029	5.568	2.42412		1.1235	1.5295	4.143	2.00089		1.4375	2.0595	7.348	4.55022		0.1685	0.6315	1.5085	0.922662		0.18	0.2575	0.6495	0.358671
Al	9.6	12.7905	25.5016	11.7898		4.437	4.883	5.303	4.90434		4.1385	5.2235	10.314	6.31852		2.4055	2.5822	12.0375	6.48504		11.1173	12.6608	14.0691	12.4134		9.9775	16.6025	15.601	14.5133		9.073	60.111	40.694	45.3926		6.87	7.2725	4.1315	5.55736		7.5553	12.5359	7.2553	8.50194		2.831	11.3205	8.7675	6.70323
As	0.51	0.61	0.636	0.552105		0.52	1.5665	2.09	1.4202		1.0425	2.3705	4.4015	2.46767		0.589	0.7615	1.595	1.05891		1.3485	2.729	2.875	2.20212		0.783	0.829	1.455	1.02824		0.901	1.2055	1.885	1.28678		0.5745	0.5995	0.9935	0.791581		0.49	0.49	0.671	0.578147		0.52	0.6395	1.001	0.711662
Ca	74.16	67.1305	87.1742	72.7707		131.262	59.8095	194.641	141.951		90.223	73.7155	165.041	107.014		81.7415	59.255	128.142	94.7661		130.822	211.047	151.412	161.736		68.4385	87.717	65.5065	75.1212		124.177	145.508	94.4125	130.219		49.7025	63.6935	37.245	46.0125		56.3383	111.883	89.6864	84.7653		98.6735	133.102	92.2055	103.837
Cd	2.604	4.0725	8.23583	3.49144		0.471	0.8025	1.9895	1.18804		2.8755	4.587	8.6635	5.14408		2.427	3.318	11.89	6.63893		5.1	8.146	13.379	8.33108		1.9765	3.122	12.6075	6.0225		1.28	1.755	3.885	2.10928		2.02	2.485	8.24	5.26015		0.159	0.344	0.999	0.608669		0.1315	0.1935	0.8635	0.397431
Co	0.09	0.11	0.15	0.100901		0.11	0.14	0.11	0.116782		0.12	0.12	0.13	0.122949		0.11	0.12	0.12	0.117037		0.1505	0.101	0.174	0.141363		0.12	0.11	0.14	0.122774		0.11	0.12	0.12	0.117925		0.13	0.11	0.11	0.11611		0.22	0.24	0.18	0.204908		0.12	0.13	0.15	0.132501
Cr	0.139	0.2095	0.496517	0.187819		0.04	0.05	0.08	0.059177		0.05	0.05	0.06	0.052956		0.136	0.161	0.307	0.21465		0.7185	0.5255	0.663	0.642502		0.09	0.13	0.16	0.129559		0.192	0.2565	0.275	0.247049		0.0755	0.1475	0.225	0.164789		0.364	0.449	0.338	0.369987		0.14	0.18	0.22	0.1762
Cu	23.2795	44.4865	63.1946	33.1409		14.35	19.9725	33.4385	23.693		10.3845	16.6495	31.245	18.592		12.2135	14.662	51.645	29.405		55.3525	58.975	59.175	57.5427		9.352	13.065	38.789	20.7706		10.7295	13.9105	36.1875	17.9865		15.7685	21.383	70.035	44.3295		10.334	19.68	33.653	23.7409		7.2775	9.1115	24.802	13.7191
Fe	21.1715	37.031	60.6969	29.2365		12.322	15.716	21.397	16.9271		34.8505	39.017	117.7	60.7298		13.061	27.0075	48.2205	31.7345		16.8002	7.85025	17.6819	14.224		7.4785	8.996	14.9085	10.5916		12.7835	19.485	28.181	19.9432		11.415	17.6275	37.6385	25.8732		51.288	60.7885	68.4025	61.7072		7.81	14.042	21.5195	13.8798
Ga	bdl	bdl	bdl	bdl		bdl	bdl	bdl	bdl		bdl	bdl	bdl	bdl		bdl	bdl	bdl	bdl		bdl	bdl	bdl	bdl		bdl	bdl	bdl	bdl		bdl	bdl	bdl	bdl		bdl	bdl	bdl	bdl		bdl	bdl	bdl	bdl		bdl	bdl	bdl	bdl
K	17688.5	24222.6	13166.7	19528.7		28960.7	34791.8	16644.7	25071.3		26024.7	38322.8	25041.4	29719.2		18746.7	32391.8	16950.2	21876.4		20403.9	28151.5	13976.3	21080		20718.4	25203.5	15014.5	20577.3		21667.3	42132.4	19545.7	33084		17904	32880.1	19225.5	21383.4		14944.5	10053.5	9987.05	11457.1		26898	32527.7	13727.9	23562.3
Li	0.4545	0.331	0.0838276	0.387275		0.008	0.0095	0.005	0.00707065		0.006	0.007	0.006	0.0063237		0.401	0.365	0.123	0.274518		0.237	0.1765	0.216	0.212188		0.11	0.15	0.12	0.129297		0.22	0.146	0.023	0.135205		0.0635	0.0685	0.0225	0.0436551		0.1035	0.082	0.079	0.0868514		0.38	0.26	0.32	0.333518
Mg	500.45	707.1	852.728	593.957		404.85	543.1	827.4	614.79		436	710.65	1246.9	765.133		327.05	509.3	1142.35	719.936		721.95	759.8	999.2	809.956		538.95	646.6	1066.8	760.05		235	443.4	972.9	512.729		421.95	575.75	1105.1	797.092		382.05	307.85	731.05	535.734		349.45	621.7	874.9	589.262
Mn	7.2025	7.233	9.93679	7.40826		5.132	6.23	9.735	7.32694		6.4035	5.69	8.597	6.82097		4.16	6.9065	10.025	7.39458		19.903	8.782	11.183	14.0083		3.509	4.099	5.5585	4.43594		14.15	18.6115	18.178	17.5936		8.016	11.152	12.097	10.673		15.4745	8.1115	7.0245	9.74391		5.583	6.531	5.679	5.81976
Mo	0.177	0.217	0.29169	0.198423		0.11	0.12	0.13	0.120726		0.12	0.14	0.16	0.138318		0.16	0.2035	0.3155	0.237429		0.12	0.12	0.11	0.117257		0.11	0.1	0.11	0.10602		0.10545	0.142	0.2035	0.147491		0.163	0.22	0.293	0.23959		0.1	0.1405	0.305	0.208721		0.11	0.11	0.16	0.127255
Na	514.343	731.703	536.856	587.881		138.268	217.31	101.356	140.511		121.805	182.145	81.303	129.368		540.734	1147.46	518.812	704.11		419.823	322.5	212.655	332.331		351.558	307.839	226.794	292.025		645.286	603.358	202.989	526.94		871.187	476.027	442.712	579.861		166.043	125.47	202.758	175.021		126.053	84.553	127.28	117.562
Nb	0.322	0.192	0.176379	0.268658		0.11	0.12	0.105	0.110154		0.0575	0.144	0.063	0.0871748		0.2695	0.3455	0.1935	0.259343		0.274	0.241	0.283	0.266081		0.0725	0.2065	0.1295	0.145081		0.3215	0.3025	0.396	0.326321		0.264	0.3345	0.3385	0.31499		0.289	0.274	0.271	0.276943		0.155	0.2365	0.2155	0.193385
Ni	0.5145	0.663	0.854966	0.587936		0.346	0.443	0.3535	0.371099		0.4635	0.4295	0.7345	0.532671		0.3695	0.6485	0.852	0.650686		1.1315	1.036	1.197	1.11941		0.2255	0.168	0.2115	0.197887		0.456	0.738	0.563	0.64228		0.2755	0.3035	0.468	0.378331		1.3465	1.3565	1.122	1.23936		0.12	0.3685	0.4595	0.290539
P	3443.85	5572.85	7456.18	4434.33		2108.75	3091.75	5344.2	3699.1		4038.9	5754.1	9639.15	6252.97		2145.25	2796.5	9011.6	5202.81		5848.5	4641.2	7011.15	5787.42		2311.15	3257.85	6862.35	4224.88		2363.1	3706.3	7823.65	4302.93		2721.25	4074.55	9011.65	6163.73		1409.6	1667.15	3711.65	2587.2		1485.25	1666.4	4841.75	2682.49
Pb	0.28	0.32	0.34	0.297534		0.31	0.3875	0.32	0.331752		0.8525	0.32	0.632	0.614435		0.42	0.38	0.33	0.371023		1.252	1.3	0.5	1.06077		0.31	0.345	0.32	0.327307		0.31	0.353	0.32	0.337062		0.35	0.34	0.34	0.343055		0.3845	0.31	0.32	0.336743		0.31	0.32	0.31	0.312148
Rb	1302.08	2158.7	1484.4	1598.5		1772.22	2449.32	1681.55	1886.88		1932.41	2867.39	2801.43	2492.75		1478	2912.88	2520.37	2322.11		458.104	562.416	450.936	488.99		269.995	452.645	421.167	393.741		470.334	963.518	648.228	794.152		470.639	1038.72	887.549	788.543		283.534	203.434	293.784	270.951		541.47	880.49	595.692	633.003
S	2449.05	3950.2	4552.82	3095.72		2015.25	2859.55	4374.6	3203.78		1773.65	2495.9	4249.9	2740.92		5685.05	7365.6	12196.8	8887.28		3056.9	3202.85	3260.65	3158.8		1061.8	1241.85	2147.15	1499.98		3671.7	4626.7	6006.55	4721.89		5680	7311.5	12243.9	9313.34		1897.55	2401.9	4014.95	3039.38		1526.95	2058.6	4063.4	2516.48
Sb	bdl	bdl	bdl	bdl		bdl	bdl	bdl	bdl		bdl	bdl	bdl	bdl		bdl	bdl	bdl	bdl		bdl	bdl	bdl	bdl		bdl	bdl	bdl	bdl		bdl	bdl	bdl	bdl		bdl	bdl	bdl	bdl		bdl	bdl	bdl	bdl		bdl	bdl	bdl	bdl
Se	0.52	1.1455	2.05	0.835994		0.51	0.53	1.573	0.964108		0.62	0.71	0.98	0.755721		0.77	1.2645	1.2975	1.13132		1.797	2.2	2.75	2.18544		3.7875	2.6405	1.704	2.6274		1.033	0.5635	1.04	0.762225		1.0795	0.52	0.65	0.756824		1.51	2.01	3.66	2.66675		0.61	2.12	3.12	1.80055
Sn	0.642	0.7315	0.509414	0.662208		0.31	0.33	0.36	0.33569		0.31	0.34	0.6995	0.435029		0.501	0.624	0.4005	0.49398		0.524	0.4205	0.3155	0.434199		0.32	0.35	0.32	0.33194		0.525	0.4955	0.5885	0.521393		0.32	0.569	1.0145	0.718754		0.3305	0.607	0.5505	0.498304		0.32	0.38	0.37	0.350143
Sr	0.2335	0.133	0.157793	0.19489		0.5775	0.2395	0.7795	0.586697		0.3305	0.296	0.715	0.433129		0.2195	0.162	0.3595	0.261737		1.7865	1.097	1.054	1.36839		0.325	0.427	0.3085	0.360024		0.4465	0.5195	0.312	0.460238		0.194	0.2365	0.1385	0.17384		1.2105	2.0135	0.9675	1.26834		0.382	0.4535	0.3635	0.390974
Ti	0.59	0.9635	2.08014	0.819822		0.027	0.026	0.029	0.0276228		0.026	0.0275	0.0475	0.03285		0.032	0.05845	0.041	0.0432876		6.86	17.8615	25.678	15.4883		0.1545	0.177	0.2135	0.183379		0.085	0.181	0.0985	0.143541		0.11	0.14	0.14	0.130835		3.3935	3.775	3.7005	3.62671		0.28	1.61	0.92	0.786548
V	0.05	0.08	0.14	0.066343		0.05	0.07	0.08	0.067206		0.06	0.06	0.07	0.062955		0.05	0.07	0.07	0.064057		0.5975	0.2955	0.508	0.477846		0.16	0.108	0.17	0.142681		0.06	0.08	0.07	0.073724		0.08	0.06	0.08	0.076248		0.106	0.1795	0.1425	0.139901		0.08	0.09	0.09	0.085599
W	0.9885	1.604	1.47021	1.22649		0.199	0.5625	0.626	0.46164		0.401	0.787	1.3295	0.801069		0.787	0.7465	1.3885	1.02717		1.457	0.891	1.315	1.23981		0.32	0.34	2.039	0.908466		0.351	0.4875	0.8085	0.527421		0.5985	0.6225	1.4775	1.04857		1.918	0.732	1.0965	1.25772		0.31	0.431	0.4975	0.400697
Y	bdl	bdl	bdl	bdl		bdl	bdl	bdl	bdl		bdl	bdl	bdl	bdl		bdl	bdl	bdl	bdl		bdl	bdl	bdl	bdl		bdl	bdl	bdl	bdl		bdl	bdl	bdl	bdl		bdl	bdl	bdl	bdl		bdl	bdl	bdl	bdl		bdl	bdl	bdl	bdl
Zn	104.849	146.077	159.021	122.356		37.4955	68.9565	86.9215	65.5023		61.501	95.336	151.321	99.0632		86.332	104.385	171.635	127.155		175.403	156.024	172.299	168.45		29.548	52.2755	223.541	104.105		52.9085	76.775	109.339	78.7459		79.9855	98.21	166.289	127.152		206.965	71.6845	109.38	129.761		32.1835	54.4895	70.929	50.3459
Zr	bdl	bdl	bdl	bdl		bdl	bdl	bdl	bdl		bdl	bdl	bdl	bdl		bdl	bdl	bdl	bdl		bdl	bdl	bdl	bdl		bdl	bdl	bdl	bdl		bdl	bdl	bdl	bdl		bdl	bdl	bdl	bdl		bdl	bdl	bdl	bdl		bdl	bdl	bdl	bdl
[truncated: 1 more columns]
