# Supplementary material for: Accumulation and within-mushroom distribution of elements in red cracking bolete (Xerocomellus chrysenteron) collected over the extended period from compositionally contrasting substrates
Source: Environ Monit Assess. 2023 Sep 6;195(10):1157. doi: 10.1007/s10661-023-11786-6 (PMC10482781; doi:10.1007/s10661-023-11786-6)
Supplement: Supplementary file 4 — (XLS 60 kb) [file 10661_2023_11786_MOESM4_ESM.xls]

## Sheet: Sheet1
Table S4. Bioccumulation factors (BF) for the studied samples of X. chrysenteron																															0.843468	1.14827	3.11036	1.50217
											GRANITE-BASED SITE																		AMPHIBOLITE-BASED SITE																				SERPENTINITE-BASED SITE
		July 2021					Aug 2021					Sept 2021					Sept 2022					July 2021					Aug 2021					Sep 2021					Sep 2022					July 2021					Aug 2021
	Stipe	Cap	Sporophore	Bulk		Stipe	Cap	Sporophore	Bulk		Stipe	Cap	Sporophore	Bulk		Stipe	Cap	Sporophore	Bulk		Stipe	Cap	Sporophore	Bulk		Stipe	Cap	Sporophore	Bulk		Stipe	Cap	Sporophore	Bulk		Stipe	Cap	Sporophore	Bulk		Stipe	Cap	Sporophore	Bulk		Stipe	Cap	Sporophore	Bulk
Ag	1.13796	1.61857	1.62869	1.332		0.889286	1.81071	3.47929	2.19265		0.711054	1.20233	2.82482	1.49619		1.03542	1.96574	8.5453	4.4414		1.82817	2.63973	0.945619	1.84157		0.239736	0.485606	2.62765	1.14399		1.48611	2.02315	5.48016	2.64667		2.19131	3.13948	11.2012	6.93631		1.22101	4.57609	10.9312	6.68596		1.38462	1.21154	4.99615	2.59378
Al	0.000250459	0.000333697	0.000665321	0.00030759		0.000121876	0.000134127	0.000145663	0.000134713		0.00016557	0.000131179	0.000612198	0.000286647		7.05243e-05	0.000757048	0.000352915	0.000383834		0.00173771	0.00197897	0.00219909	0.00194031		0.000283308	0.000266218	0.000170258	0.000238329		0.000153209	0.00101505	0.000687169	0.00076651		1.21213e-05	0.000128315	7.28955e-05	6.47257e-05		0.00119379	0.00198076	0.00114639	0.00134337		4.99561e-05	0.000199762	0.000154712	0.000118286
As	0.0508323	0.0607994	0.0633908	0.0550289		0.0436571	0.131517	0.175468	0.119234		0.0717481	0.163145	0.302925	0.169832		0.0704571	0.0544967	0.147576	0.0981854		0.0324533	0.0656767	0.0691904	0.0529967		0.0152718	0.016169	0.0283786	0.020055		0.0170657	0.0228332	0.0357035	0.0243726		0.01024	0.00981296	0.0169699	0.0135712		0.0162959	0.0162959	0.0223153	0.0192273		0.0295668	0.0240418	0.0462805	0.0341479
Ba	0.00225346	0.00289173	0.00281298	0.00250466		0.00469449	0.00282412	0.0014678	0.00290825		0.0116461	0.00524315	0.00561381	0.0077823		0.003844	0.00670804	0.00405399	0.00474647		0.00542952	0.0034507	0.00349419	0.00427537		0.000845675	0.00134919	0.00104203	0.00111238		0.00323223	0.0021228	0.00275356	0.00248711		0.00113014	0.00133178	0.00125698	0.00123226		0.00909635	0.0141736	0.00798469	0.00966893		0.00168464	0.00163638	0.00102658	0.00144718
Ca	0.0606775	0.054926	0.0713257	0.0595407		0.157209	0.106018	0.0483075	0.0996166		0.0554297	0.0452881	0.101396	0.0657457		0.0383726	0.0829828	0.0529345	0.0571504		0.0193751	0.0119737	0.013837	0.0155249		0.00312368	0.00400359	0.00298985	0.00342869		0.00547641	0.00641714	0.00416374	0.00574287		0.00247103	0.00316661	0.00185169	0.00228757		0.0157603	0.0311602	0.0138994	0.0182328		0.00434377	0.00585935	0.00405904	0.00457105
Cd	5.38017	8.41426	17.0162	7.21372		1.19241	2.03165	5.03671	3.0077		5.0625	8.0757	15.2526	9.05648		6.17557	8.44275	30.2545	16.8929		5.12563	8.18693	13.4462	8.37294		2.05885	3.25208	13.1328	6.27344		1.34737	1.84737	4.08947	2.22029		2.27991	2.80474	9.30023	5.93697		0.113734	0.246066	0.714592	0.435386		0.180384	0.265432	1.1845	0.545173
Co	0.0530035	0.0647821	0.0883392	0.0594234		0.113169	0.144033	0.113169	0.120146		0.163265	0.163265	0.176871	0.167278		0.0532688	0.0581114	0.0581114	0.0566765		0.0254998	0.0171128	0.0294815	0.0239516		0.02457	0.0225225	0.028665	0.025138		0.0204461	0.0223048	0.0223048	0.0219191		0.026412	0.0223486	0.0223486	0.02359		0.00735614	0.00802488	0.00601866	0.00685151		0.00548446	0.0059415	0.00685558	0.0060558
Cr	0.00751636	0.0113286	0.0268489	0.0101562		0.00243694	0.00304618	0.00487389	0.00360528		0.00253704	0.00253704	0.00304445	0.00268703		0.00732147	0.00866733	0.0165271	0.0115556		0.00828147	0.00605694	0.00764177	0.00740551		0.00102157	0.0014756	0.00181612	0.00147059		0.0018921	0.00252773	0.00271004	0.0024346		0.000730644	0.00142742	0.00217742	0.00159473		0.00231343	0.00285366	0.00214819	0.00235148		0.000765027	0.000983607	0.00120219	0.000962842
Cu	1.98766	3.79837	5.39572	2.82966		0.535768	0.745688	1.24845	0.884594		0.443422	0.71094	1.33417	0.793885		0.740078	0.888445	3.12943	1.7818		1.028	1.09527	1.09899	1.06867		0.165563	0.231296	0.686701	0.367713		0.232472	0.301393	0.78406	0.389707		0.346309	0.469615	1.53812	0.973568		0.12401	0.236164	0.403842	0.284895		0.341924	0.428092	1.16529	0.644576
Fe	0.00244492	0.00427639	0.00700936	0.00337627		0.00171363	0.00218563	0.00297569	0.00235406		0.0150417	0.00498626	0.00445379	0.00864412		0.00181779	0.00375882	0.00671118	0.00441671		0.00289063	0.00135071	0.00304232	0.00244736		0.000143735	0.000172902	0.000286539	0.000203568		0.000258255	0.00039364	0.000569318	0.000402896		0.000247445	0.000382115	0.000815898	0.000560858		0.00109404	0.0012967	0.00145912	0.0013163		0.000144537	0.000259871	0.000398254	0.000256868
Ga	N/A	N/A	N/A	N/A		N/A	N/A	N/A	N/A		N/A	N/A	N/A	N/A		N/A	N/A	N/A	N/A		N/A	N/A	N/A	N/A		N/A	N/A	N/A	N/A		N/A	N/A	N/A	N/A		N/A	N/A	N/A	N/A		N/A	N/A	N/A	N/A		N/A	N/A	N/A	N/A
K	1.15155	1.57693	0.857173	1.27135		1.94732	2.3394	1.11919	1.68579		1.58272	2.33063	1.52291	1.8074		1.33733	2.31073	1.20918	1.5606		1.92701	2.65871	1.31997	1.99086		2.03301	2.47312	1.47331	2.01916		2.16608	4.21198	1.95398	3.30741		1.779	3.26706	1.91031	2.12472		2.67587	1.80013	1.78822	2.05145		5.49579	6.64605	2.80488	4.81423
Li	0.00173527	0.00126375	0.000320052	0.00147861		3.81874e-05	4.53476e-05	1.43203e-05	2.97139e-05		2.8436e-05	2.8436e-05	2.8436e-05	2.8436e-05		0.00158272	0.00144063	0.000485473	0.0010835		0.0031795	0.00236786	0.00289777	0.00284664		0.00190641	0.00259965	0.00207972	0.00224085		0.035132	0.0233149	0.00367289	0.021591		0.00107808	0.00116297	0.000381997	0.000741161		0.00135975	0.00107729	0.00103788	0.00114103		0.0106922	0.0073157	0.00900394	0.0093843
Mg	0.475216	0.671446	0.809731	0.564008		0.422864	0.567266	0.864216	0.642145		0.393608	0.641555	1.12567	0.69074		0.265506	0.41346	0.927383	0.584459		0.03068	0.0322885	0.0424621	0.0344199		0.0247026	0.0296368	0.0488965	0.0348367		0.00996138	0.0187952	0.0412401	0.021734		0.0158464	0.0216224	0.0415022	0.0299349		0.00766539	0.00617665	0.0146677	0.0107489		0.00803368	0.0142926	0.0201135	0.0135468
Mn	0.043283	0.0434662	0.0597145	0.0445195		0.1194	0.0764108	0.0629438	0.0858338		0.0621729	0.0552454	0.0834701	0.0662262		0.0475429	0.0789314	0.114571	0.0845094		0.0241232	0.0106441	0.0135542	0.0169786		0.00493734	0.0057675	0.0078211	0.00624159		0.0237816	0.0232277	0.0180808	0.0222484		0.00974945	0.0135636	0.014713	0.012981		0.0241683	0.0126687	0.010971	0.0152182		0.0123856	0.0144887	0.0125986	0.0129109
Mo	0.211976	0.25988	0.349329	0.237632		0.0887097	0.0967742	0.104839	0.0975958		0.0863309	0.100719	0.115108	0.0995094		0.149393	0.190009	0.294585	0.221689		0.327869	0.327869	0.300546	0.320375		0.25	0.227273	0.25	0.240955		0.0659008	0.171705	0.24607	0.165561		0.210594	0.284238	0.378553	0.309548		N/A	N/A	N/A	N/A		N/A	N/A	N/A	N/A
Na	0.0959442	0.13649	0.100144	0.109662		0.0421149	0.0267964	0.0118908	0.02588		0.0236527	0.0157879	0.03537	0.0245693		0.0995112	0.211167	0.095477	0.129577		0.0469076	0.0360336	0.0237603	0.037132		0.044857	0.0392788	0.0289378	0.037261		0.0726815	0.0777322	0.0244524	0.0653569		0.0593161	0.116725	0.0637798	0.0723486		0.0198334	0.014987	0.0242189	0.0209058		0.0220766	0.0222915	0.0148084	0.0196145
Nb	0.0326241	0.0194529	0.0178702	0.0272197		0.0139364	0.0152033	0.000633473	0.00859793		0.00772019	0.019334	0.00845865	0.0117045		0.023046	0.0295451	0.0165469	0.0221774		0.0262326	0.0230732	0.0270943	0.0254745		0.00950446	0.0270713	0.00386733	0.0145924		0.0273245	0.0257097	0.0336563	0.0277342		0.0239651	0.0303649	0.030728	0.0285938		0.0569907	0.0540327	0.0534411	0.0546131		0.0280492	0.0427977	0.0389975	0.0349954
Ni	0.0708092	0.0912469	0.117667	0.080916		0.045743	0.0585669	0.0467345	0.0490612		0.0658661	0.0610345	0.104377	0.0756957		0.0350702	0.0615509	0.0808656	0.0617584		0.0171556	0.0157077	0.0181487	0.0169724		0.00313434	0.00233512	0.00293975	0.00275053		0.00551197	0.00892069	0.00680535	0.00776366		0.00343967	0.00378925	0.00584306	0.00472353		0.00489567	0.00493203	0.00407942	0.00450613		0.000541795	0.00166376	0.00207462	0.00131177
P	5.4056	8.74736	11.7035	6.96031		3.44503	5.05094	8.73073	6.04315		5.71478	8.14168	13.6388	8.84755		2.67955	3.49301	11.2561	6.49864		10.6963	8.48826	12.8226	10.5846		4.37434	6.16616	12.9884	7.99647		2.59226	4.06571	8.58233	4.7202		3.29449	4.93287	10.91	7.46215		6.15393	7.27832	16.204	11.295		2.42392	2.71956	7.90172	4.37782
Pb	0.00180802	0.00186635	0.00198299	0.00183997		0.00224717	0.00280897	0.00231966	0.00240485		0.023972	0.00268923	0.00531124	0.0115421		0.00352941	0.00319328	0.00277311	0.00311784		0.0294699	0.0305998	0.0117691	0.0249687		0.00426439	0.00474586	0.00440195	0.00450247		0.00429476	0.00489048	0.0044333	0.00466967		0.00553982	0.00538154	0.00538154	0.00542989		0.00795046	0.00640999	0.00661677	0.00696297		0.0066228	0.00683644	0.0066228	0.00666869
Rb	2.41816	4.00904	2.75676	2.96865		3.27614	4.52783	3.10853	3.48809		3.35019	4.97117	4.85681	4.32165		3.4387	6.77707	5.86385	5.40258		3.57952	4.3946	3.52352	3.82086		2.39541	4.01589	3.73662	3.49329		4.77509	9.78216	6.58116	8.06266		5.02264	11.0852	9.47189	8.4153		5.08098	3.64557	5.26465	4.8555		11.5928	18.8511	12.7537	13.5525
S	5.32036	8.58148	9.89063	6.7252		2.07394	2.94283	4.50201	3.29709		1.7941	2.52468	4.29891	2.77252		4.625	5.99219	9.92259	7.23014		9.80186	7.73839	7.87804	8.62425		1.06832	1.24947	2.16033	1.50919		7.62607	9.6096	12.4755	9.80731		9.73066	12.5256	20.9756	15.9551		1.1579	1.46566	2.44996	1.85466		1.23012	1.65842	3.2735	2.02729
Sb	N/A	N/A	N/A	N/A		N/A	N/A	N/A	N/A		N/A	N/A	N/A	N/A		N/A	N/A	N/A	N/A		N/A	N/A	N/A	N/A		N/A	N/A	N/A	N/A		N/A	N/A	N/A	N/A		N/A	N/A	N/A	N/A		N/A	N/A	N/A	N/A		N/A	N/A	N/A	N/A
Se	N/A	N/A	N/A	N/A		N/A	N/A	N/A	N/A		N/A	N/A	N/A	N/A		N/A	N/A	N/A	N/A		N/A	N/A	N/A	N/A		N/A	N/A	N/A	N/A		N/A	N/A	N/A	N/A		N/A	N/A	N/A	N/A		N/A	N/A	N/A	N/A		N/A	N/A	N/A	N/A
Sn	0.0453614	0.0516852	0.0359933	0.0467893		0.0261471	0.027834	0.0303644	0.0283139		0.0248617	0.0272676	0.0560991	0.0348888		0.0801472	0.099824	0.0640697	0.0790241		0.171298	0.137463	0.103138	0.141941		0.108585	0.118765	0.108585	0.112637		0.127427	0.120267	0.14284	0.126552		0.0773507	0.137539	0.245226	0.173738		0.120974	0.222182	0.201501	0.182395		0.145191	0.172414	0.167877	0.158867
Sr	0.0123873	0.0070557	0.00837099	0.010339		0.0437086	0.032382	0.0134294	0.0283515		0.0194893	0.0174549	0.042163	0.0255413		0.00695055	0.0154242	0.00941757	0.0103923		0.0187496	0.0115132	0.0110619	0.0143615		0.0037062	0.00486937	0.00351803	0.0041056		0.00625938	0.00537981	0.00375924	0.00521779		0.00266665	0.00325084	0.00190377	0.00238954		0.0129225	0.0214948	0.0103284	0.0135399		0.00541008	0.00642269	0.00514807	0.00553717
Ti	0.000276062	0.000450824	0.000973301	0.000383596		1.97947e-05	1.97947e-05	1.97947e-05	1.97947e-05		1.90546e-05	2.01539e-05	3.48113e-05	2.40748e-05		3.48113e-05	0.00037925	3.48113e-05	3.48113e-05		0.00143794	0.003744	0.00538244	0.00324654		2.95208e-05	3.38199e-05	4.07941e-05	3.50388e-05		1.52112e-05	3.23908e-05	1.76271e-05	2.56873e-05		1.52112e-05	1.52112e-05	1.52112e-05	1.52112e-05		0.00139478	0.00155158	0.00152096	0.00149063		1.05593e-05	6.07158e-05	3.46947e-05	2.9662e-05
V	0.00180825	0.0028932	0.00506311	0.0023993		0.00209065	0.00292691	0.00334504	0.00281009		0.0024	0.0024	0.0028	0.0025182		0.00222025	0.00310835	0.00310835	0.00284445		0.00404197	0.001999	0.00343652	0.00323254		0.0011713	0.00079063	0.00124451	0.00104452		0.000441176	0.000588235	0.000512445	0.000542088		0.000627943	0.000470958	0.000627943	0.000598493		0.000842681	0.00142699	0.00113285	0.00111219		0.000532269	0.000598802	0.000598802	0.000569521
W	0.188753	0.306282	0.280735	0.234197		0.0466151	0.131764	0.146639	0.108138		0.0804252	0.157842	0.266647	0.160664		0.239793	0.227453	0.423065	0.312971		0.584202	0.357257	0.527265	0.497119		0.167539	0.17801	1.06754	0.475637		0.165566	0.229953	0.381368	0.248783		0.298802	0.310784	0.737644	0.523499		0.671334	0.256213	0.383794	0.440224		0.150485	0.209223	0.241505	0.194513
Y	N/A	N/A	N/A	N/A		N/A	N/A	N/A	N/A		N/A	N/A	N/A	N/A		N/A	N/A	N/A	N/A		N/A	N/A	N/A	N/A		N/A	N/A	N/A	N/A		N/A	N/A	N/A	N/A		N/A	N/A	N/A	N/A		N/A	N/A	N/A	N/A		N/A	N/A	N/A	N/A
Zn	1.89543	2.64073	2.87472	2.21191		0.903049	1.66076	2.09343	1.57757		1.53703	2.38263	3.7818	2.47578		1.72858	2.09004	3.43655	2.54596		1.10956	0.986978	1.08993	1.06558		0.222527	0.393688	1.68349	0.784018		0.44687	0.648448	0.923491	0.665095		0.665464	0.817089	1.38349	1.05788		1.16323	0.402896	0.61476	0.729307		0.414175	0.701235	0.912798	0.647911
Zr	N/A	N/A	N/A	N/A		N/A	N/A	N/A	N/A		N/A	N/A	N/A	N/A		N/A	N/A	N/A	N/A		N/A	N/A	N/A	N/A		N/A	N/A	N/A	N/A		N/A	N/A	N/A	N/A		N/A	N/A	N/A	N/A		N/A	N/A	N/A	N/A		N/A	N/A	N/A	N/A
Mushroom-free substrate was used to calculate the BF
N/A, not applicable
