# Supplementary material for: Accumulation and within-mushroom distribution of elements in red cracking bolete (Xerocomellus chrysenteron) collected over the extended period from compositionally contrasting substrates
Source: Environ Monit Assess. 2023 Sep 6;195(10):1157. doi: 10.1007/s10661-023-11786-6 (PMC10482781; doi:10.1007/s10661-023-11786-6)
Supplement: Supplementary file 5 — (XLS 46 kb) [file 10661_2023_11786_MOESM5_ESM.xls]

## Sheet: Sheet1
Table S5. Translocation factors (TF) for the studied samples of X. chrysenteron
							GRANITE-BASED SITE										AMPHIBOLITE-BASED SITE													SERPENTINITE-BASED SITE
	July 2021			Aug 2021			Sept 2021			Sept 2022			July 2021			Aug 2021			Sept 2021			Sept 2022			July 2021			Aug 2021			Sept 2021			Aug 2022
	CAP/STIPE	SPOR/CAP		CAP/STIPE	SPOR/CAP		CAP/STIPE	SPOR/CAP		CAP/STIPE	SPOR/CAP		CAP/STIPE	SPOR/CAP		CAP/STIPE	SPOR/CAP		CAP/STIPE	SPOR/CAP		CAP/STIPE	SPOR/CAP		CAP/STIPE	SPOR/CAP		CAP/STIPE	SPOR/CAP		CAP/STIPE	SPOR/CAP		CAP/STIPE	SPOR/CAP
Ag	1.42235	1.00625		2.03614	1.9215		1.69091	2.34946		1.89849	4.34712		1.44392	1.2166		2.02559	5.41108		1.36137	2.70873		1.4327	3.56786		3.74777	2.38876		1.43056	4.12381		2.04642	3.60586		2.1158	4.09466
Al	1.33234	1.99379		1.10052	1.08601		1.26217	1.97454		1.07346	4.66172		1.13883	1.11123		1.66399	0.939678		6.62526	0.676981		1.05859	0.568099		1.65922	0.578762		3.99876	0.77448		4.84458	0.631311		1.54218	0.611842
As	1.19608	1.04262		3.0125	1.33418		2.27386	1.85678		1.29287	2.09455		2.02373	1.0535		1.05875	1.75513		1.33796	1.56367		1.04352	1.65721		1	1.36939		1.22981	1.56529		1.03922	2.27736		1.84247	1.30249
Ba	1.28324	0.972766		0.573043	1.05463		0.450205	1.0707		1.74507	0.604348		0.635544	1.0126		1.5954	0.772334		0.656761	1.29713		1.17842	0.943834		1.55817	0.563348		0.971354	0.627346		3.91613	0.757825		3.4484	0.229102
Ca	0.905212	1.29858		0.455652	3.25434		0.817037	2.2389		0.724907	2.16255		1.61323	0.717433		1.28169	0.746794		1.17178	0.648847		1.28149	0.584754		1.98591	0.801608		1.34891	0.692746		3.03353	0.931554		1.05053	0.7897
Cd	1.56394	2.0223		1.70382	2.47913		1.5952	1.88871		1.36712	3.58348		1.59725	1.6424		1.57956	4.03828		1.37109	2.21368		1.2302	3.3159		2.16352	2.90407		1.47148	4.46253		2.25265	2.70053		1.93046	3.23559
Co	1.22222	1.36364		1.27273	0.785714		1	1.08333		1.09091	1		0.671096	1.72277		0.916667	1.27273		1.09091	1		0.846154	1		1.09091	0.75		1.08333	1.15385		0.818182	1		0.926829	1.09211
Cr	1.50719	2.37001		1.25	1.6		1	1.2		1.18382	1.90683		0.731385	1.26166		1.44444	1.23077		1.33594	1.07212		1.95364	1.52542		1.23352	0.752784		1.28571	1.22222		1.16667	1.14286		0.922118	1.38851
Cu	1.91097	1.42053		1.39181	1.67423		1.6033	1.87663		1.20047	3.52237		1.06544	1.00339		1.39703	2.96892		1.29647	2.60145		1.35606	3.27527		1.90439	1.71001		1.25201	2.72205		1.24887	2.74837		1.48531	3.41964
Fe	1.7491	1.63908		1.27544	1.36148		1.11955	3.01662		2.0678	1.78545		0.46727	2.25239		1.20292	1.65724		1.52423	1.44629		1.54424	2.13521		1.18524	1.12525		1.79795	1.53251		1.71031	1.51126		1.77231	1.07021
Ga	N/A	N/A		N/A	N/A		N/A	N/A		N/A	N/A		N/A	N/A		N/A	N/A		N/A	N/A		N/A	N/A		N/A	N/A		N/A	N/A		N/A	N/A		N/A	N/A
K	1.3694	0.54357		1.20134	0.478409		1.47255	0.653433		1.72787	0.523287		1.37971	0.496469		1.21648	0.595732		1.94452	0.463911		1.83646	0.584718		0.672728	0.993385		1.2093	0.422037		1.91079	0.538247		1.87018	0.793604
Li	0.728273	0.253256		1.1875	0.526316		1.16667	0.857143		0.910224	0.336986		0.744726	1.2238		1.36364	0.8		0.663636	0.157534		1.07874	0.328467		0.792271	0.963415		0.684211	1.23077		2.83333	0.764706		0.477612	1.875
Mg	1.41293	1.20595		1.34148	1.52348		1.62993	1.75459		1.55725	2.24298		1.05243	1.31508		1.19974	1.64986		1.88681	2.19418		1.3645	1.91941		0.805785	2.3747		1.77908	1.40727		1.97416	1.55251		1.23793	1.67613
Mn	1.00423	1.37381		1.21395	1.5626		0.888577	1.5109		1.66022	1.45153		0.44124	1.2734		1.16814	1.35606		1.3153	0.976708		1.39122	1.08474		0.524185	0.865993		1.1698	0.869545		3.24573	0.556454		0.515563	1.43675
Mo	1.22599	1.34419		1.09091	1.08333		1.16667	1.14286		1.27188	1.55037		1	0.916667		0.909091	1.1		1.34661	1.4331		1.34969	1.33182		1.405	2.17082		1	1.45455		1.27273	1		1.28369	2.12707
Na	1.4226	0.733707		1.57166	0.466411		1.49539	0.446363		2.12204	0.45214		0.768182	0.659394		0.875645	0.73673		0.935024	0.336433		0.546412	0.930014		0.755648	1.61599		0.670773	1.50533		1.37255	0.731163		1.20162	1.0637
Nb	0.596273	0.918642		1.09091	0.875		2.50435	0.4375		1.282	0.560058		0.879562	1.17427		2.84828	0.627119		0.940902	1.30909		1.26705	1.01196		0.948097	0.989051		1.52581	0.911205		0.706897	0.99187		1.23305	0.879725
Ni	1.28863	1.28954		1.28035	0.797968		0.926645	1.71013		1.75507	1.3138		0.915599	1.15541		0.745011	1.25893		1.61842	0.762873		1.10163	1.54201		1.00743	0.827129		3.07083	1.24695		3.11774	1.3716		0.638616	1.13581
P	1.6182	1.33795		1.46615	1.72854		1.42467	1.67518		1.30358	3.22246		0.793571	1.51063		1.40962	2.1064		1.56841	2.11091		1.49731	2.21169		1.18271	2.22634		1.12197	2.90551		2.05688	2.18383		1.28426	2.4882
Pb	1.14286	1.0625		1.25	0.825806		0.375367	1.975		0.904762	0.868421		1.03834	0.384615		1.1129	0.927536		1.13871	0.906516		0.971429	1		0.806242	1.03226		1.03226	0.96875		0.842105	1.125		0.595099	0.601961
Rb	1.65789	0.687637		1.38206	0.686537		1.48385	0.976995		1.97082	0.865248		1.2277	0.801785		1.6765	0.930457		2.04858	0.672772		2.20705	0.854463		0.717492	1.44413		1.62611	0.676546		1.81809	0.658935		2.64422	0.958413
S	1.61295	1.15256		1.41896	1.52982		1.40721	1.70275		1.29561	1.65592		1.04774	1.01805		1.16957	1.72899		1.2601	1.29824		1.28724	1.67462		1.26579	1.67157		1.34818	1.97387		3.12564	1.09716		1.15004	1.1177
Sb	N/A	N/A		N/A	N/A		N/A	N/A		N/A	N/A		N/A	N/A		N/A	N/A		N/A	N/A		N/A	N/A		N/A	N/A		N/A	N/A		N/A	N/A		N/A	N/A
Se	2.20288	1.78961		1.03922	2.96792		1.14516	1.38028		1.64221	1.0261		1.22426	1.25		0.697162	0.645332		0.545499	1.84561		0.481704	1.25		1.33113	1.8209		3.47541	1.4717		11.0931	2.11754		0.893968	1.38851
Sn	1.13941	0.696396		1.06452	1.09091		1.09677	2.05735		1.24551	0.641827		0.802481	0.750297		1.09375	0.914286		0.94381	1.18769		1.77813	1.78295		1.83661	0.906919		1.1875	0.973684		0.727273	1		0.928571	0.846154
Sr	0.569593	1.18641		0.414719	3.2547		0.895613	2.41554		0.738041	2.21914		0.61405	0.960802		1.31385	0.722482		1.16349	0.600577		1.21907	0.585624		1.66336	0.480507		1.18717	0.801544		5.6691	0.541631		1.26792	0.589435
Ti	1.63305	2.15894		0.962963	1.11538		1.05769	1.72727		1.82656	0.701454		2.60372	1.43762		1.14563	1.20621		2.12941	0.544199		1.27273	1		1.11242	0.980265		5.75	0.571429		0.822581	1.86275		0.645161	1.72
V	1.6	1.75		1.4	1.14286		1	1.16667		1.4	1		0.494561	1.71912		0.675	1.57407		1.33333	0.875		0.75	1.33333		1.6934	0.793872		1.125	1		1.33333	1.25		0.888889	1.5
W	1.62266	0.916588		2.82663	1.11289		1.96259	1.68933		0.948539	1.86001		0.611531	1.47587		1.0625	5.99706		1.38889	1.65846		1.0401	2.37349		0.381648	1.49795		1.39032	1.15429		1.0648	1.5048		1.90583	1.36574
Y	N/A	N/A		N/A	N/A		N/A	N/A		N/A	N/A		N/A	N/A		N/A	N/A		N/A	N/A		N/A	N/A		N/A	N/A		N/A	N/A		N/A	N/A		N/A	N/A
Zn	1.39321	1.08861		1.83906	1.26053		1.55015	1.58724		1.20911	1.64425		0.889523	1.10431		1.76917	4.27621		1.45109	1.42415		1.22785	1.6932		0.34636	1.52585		1.69309	1.3017		1.2131	1.46827		1.57988	1.30966
Zr	N/A	N/A		N/A	N/A		N/A	N/A		N/A	N/A		N/A	N/A		N/A	N/A		N/A	N/A		N/A	N/A		N/A	N/A		N/A	N/A		N/A	N/A		N/A	N/A
SPOR, sporophore; N/A, not applicable
